# Supplementary material for: Profiling Microbial Communities in Idiopathic Granulomatous Mastitis
Source: Int J Mol Sci. 2023 Jan 5;24(2):1042. doi: 10.3390/ijms24021042 (PMC9863225; doi:10.3390/ijms24021042)
Supplement: Supplementary file 1 [file ijms-24-01042-s001.zip]

Archive with 1 entries (1 files):
- ijms-2096858-supplementary.pdf
